# Supplementary material for: DNMT3B System Dysregulation Contributes to the Hypomethylated State in Ischaemic Human Hearts
Source: Biomedicines. 2022 Apr 7;10(4):866. doi: 10.3390/biomedicines10040866 (PMC9029641; doi:10.3390/biomedicines10040866)
Supplement: Supplementary file 1 [file biomedicines-10-00866-s001.zip]

Archive with 1 entries (1 files):
- biomedicines-1654997-supplementary.pdf
